# Supplementary material for: A Minimal PBPK/PD Model with Expansion-Enhanced Target-Mediated Drug Disposition to Support a First-in-Human Clinical Study Design for a FLT3L-Fc Molecule
Source: Pharmaceutics. 2024 May 15;16(5):660. doi: 10.3390/pharmaceutics16050660 (PMC11125320; doi:10.3390/pharmaceutics16050660)
Supplement: Supplementary file 1 [file pharmaceutics-16-00660-s001.zip]

Archive with 13 entries (8 files):
- FLT3L_FC_manuscript/
- FLT3L_FC_manuscript/Autosave/
- FLT3L_FC_manuscript/gQSPSIM_FLT3L_FC_manuscript.qsp.mat
- FLT3L_FC_manuscript/Model_FLT3L_FC_manuscript.sbproj
- FLT3L_FC_manuscript/OptimResults/
- FLT3L_FC_manuscript/Parameters/
- FLT3L_FC_manuscript/SimResults/
- FLt3L_Fc_manuscript_pharmaceutics_supp-002-figure-S1 - Done.pdf
- FLt3L_Fc_manuscript_pharmaceutics_supp-002-figure-S2 - Done.pdf
- FLt3L_Fc_manuscript_pharmaceutics_supp-004_tableS1 - Done.pdf
- FLt3L_Fc_manuscript_pharmaceutics_supp-005_tableS2 - Done.pdf
- FLt3L_Fc_manuscript_pharmaceutics_supp-007-gQSPsim - Done.pdf
- FLt3L_Fc_manuscript_pharmaceutics_supp-008-ODEs.pdf
